# Supplementary material for: ‘We are the change’ - An innovative community-based response to address self-stigma: A pilot study focusing on people living with HIV in Zimbabwe
Source: PLoS One. 2019 Feb 13;14(2):e0210152. doi: 10.1371/journal.pone.0210152 (PMC6373928; doi:10.1371/journal.pone.0210152)
Supplement: S4 File — (DO) [file pone.0210152.s004.do]

version 15

/*
As a measure of effect size, we calculated r, 
based on the Z value of the Wilcoxon test, using the transformation 

r = Z ÷ √ N 

(Rosenthal R, DiMatteo MR. Meta-analysis: 
recent developments in quantitative methods 
for literature reviews. Annu Rev Psychol. 2001;52(1):59–82.) 

*/

log using "S3 results table.txt",text replace	

** Self stigma

centile change_self_stigma_average_1 change_self_stigma_average_3 , centile(50 25 75)

signrank self_stigma_average_0= self_stigma_average_1
display "r = " `r(z)' /sqrt( `r(N_tie)' + `r(N_neg)' + `r(N_pos)' )

signrank self_stigma_average_0= self_stigma_average_3
display "r = " `r(z)' /sqrt( `r(N_tie)' + `r(N_neg)' + `r(N_pos)' )


** Depression

centile change_cesd_1 change_cesd_3  , centile(50 25 75)

signrank cesd_0= cesd_1
display "r = " `r(z)' /sqrt( `r(N_tie)' + `r(N_neg)' + `r(N_pos)' )

signrank cesd_0= cesd_3
display "r = " `r(z)' /sqrt( `r(N_tie)' + `r(N_neg)' + `r(N_pos)' )

** Daily activity

centile change_daily_activity_1 change_daily_activity_3  , centile(50 25 75)

signrank daily_activity_0= daily_activity_1
display "r = " `r(z)' /sqrt( `r(N_tie)' + `r(N_neg)' + `r(N_pos)' )

signrank daily_activity_0= daily_activity_3
display "r = " `r(z)' /sqrt( `r(N_tie)' + `r(N_neg)' + `r(N_pos)' )

** Future orientation
centile change_future_orientation_1 change_future_orientation_3  , centile(50 25 75)

signrank future_orientation_0= future_orientation_1
display "r = " `r(z)' /sqrt( `r(N_tie)' + `r(N_neg)' + `r(N_pos)' )

signrank future_orientation_0= future_orientation_3
display "r = " `r(z)' /sqrt( `r(N_tie)' + `r(N_neg)' + `r(N_pos)' )

** Feelings
centile change_feelings_score_1 change_feelings_score_3  , centile(50 25 75)

signrank feelings_score_0= feelings_score_1
display "r = " `r(z)' /sqrt( `r(N_tie)' + `r(N_neg)' + `r(N_pos)' )

signrank feelings_score_0= feelings_score_3
display "r = " `r(z)' /sqrt( `r(N_tie)' + `r(N_neg)' + `r(N_pos)' )

** Disclosure
centile change_disclosure_score_1 change_disclosure_score_3  , centile(50 25 75)

signrank disclosure_score_0= disclosure_score_1
display "r = " `r(z)' /sqrt( `r(N_tie)' + `r(N_neg)' + `r(N_pos)' )

signrank disclosure_score_0= disclosure_score_3
display "r = " `r(z)' /sqrt( `r(N_tie)' + `r(N_neg)' + `r(N_pos)' )

** Life satisfaction
centile change_life_satisfaction_1 change_life_satisfaction_3  , centile(50 25 75)

signrank life_satisfaction_0= life_satisfaction_1
display "r = " `r(z)' /sqrt( `r(N_tie)' + `r(N_neg)' + `r(N_pos)' )

signrank life_satisfaction_0= life_satisfaction_3
display "r = " `r(z)' /sqrt( `r(N_tie)' + `r(N_neg)' + `r(N_pos)' )


** Total support
centile change_support_total_1 change_support_total_3  , centile(50 25 75)

signrank support_total_0= support_total_1
display "r = " `r(z)' /sqrt( `r(N_tie)' + `r(N_neg)' + `r(N_pos)' )

signrank support_total_0= support_total_3
display "r = " `r(z)' /sqrt( `r(N_tie)' + `r(N_neg)' + `r(N_pos)' )


** Support : Intimacy
centile change_support_intimacy_1 change_support_intimacy_3  , centile(50 25 75)

signrank support_intimacy_0= support_intimacy_1
display "r = " `r(z)' /sqrt( `r(N_tie)' + `r(N_neg)' + `r(N_pos)' )

signrank support_intimacy_0= support_intimacy_3
display "r = " `r(z)' /sqrt( `r(N_tie)' + `r(N_neg)' + `r(N_pos)' )

** Support : help from others
centile change_support_inst_1 change_support_inst_3  , centile(50 25 75)

signrank support_inst_0= support_inst_1
display "r = " `r(z)' /sqrt( `r(N_tie)' + `r(N_neg)' + `r(N_pos)' )

signrank support_inst_0= support_inst_3
display "r = " `r(z)' /sqrt( `r(N_tie)' + `r(N_neg)' + `r(N_pos)' )

log close
