# Supplementary material for: ‘We are the change’ - An innovative community-based response to address self-stigma: A pilot study focusing on people living with HIV in Zimbabwe
Source: PLoS One. 2019 Feb 13;14(2):e0210152. doi: 10.1371/journal.pone.0210152 (PMC6373928; doi:10.1371/journal.pone.0210152)
Supplement: S5 File — (XLSX) [file pone.0210152.s005.xlsx]

## Sheet: Sheet1
CATEGORY	THEME	SUB-THEME
Guilt	Blame	Blame from others
		Blame from self
		Blaming others
		Anger
		Pessimism & negative attitudes
		Suspicion & mistrust
		Disappointment
	Forgiveness	Forgiving others
		Forgiving self
	Hate	Hate from others
		Hatred of others
		Hatred of self
		Stigmatisation
Disbelief	Surprise & shock
Shame	Shaming by others
	Being ashamed of self
Worthlessness	Reduced worth by others	Rejection
	Feeling worth less than others
Negative perceptions of others	Perceptions of PLHIV
	Perceptions of HIV itself
Restricted agency	Work/education/family/other	Cannot work/ attend education
		Fired from work
		Passed over for work
		Having children/a family
		Travel
		Building house/building on land
	Financial	Need money to pay for drugs, food etc.
Hopelessness	No hope for the future
	Cannot go on living
Fearfulness	Disclosure	Afraid of what others will think
		Afraid of loss of income
		Afraid for family/ children/ dependents
	Health	Worried about dying
		Worried about medication effects
		Worried about other illnesses
		Fear of contagion
	Fear for future	Worried about children if dying
		Worried about security of medication supply
Feeling down & depression	Depressed because of HIV
	Depressed because of what others have said
	Grief & loss
Health & physical wellbeing	Physical difficulties
	Self-image	Physical appearance
	Self-harm	Alcohol & drugs
		Destructive behaviour
	Sexual issues	Lack of intimacy
		Lack of spontaneity
		Lack of pleasure
Coping strategies	Acceptance
	Personal networks	Support from others
		Support from family
		Giving support to others
	Increased agency	Affirmative action
		Desire to improve
		Education & knowledge
	Self-support	Positive mentality
		Self-worth
		Overcome negative internal thoughts
Relationships	Improved communication with family
	Improved communication with others
General dimensions	Stress
	Change
